# Supplementary material for: Development of In Situ Methods for Preparing La-Mn-Co-Based Compounds over Carbon Xerogel for Oxygen Reduction Reaction in an Alkaline Medium
Source: Nanomaterials (Basel). 2024 Aug 19;14(16):1362. doi: 10.3390/nano14161362 (PMC11356951; doi:10.3390/nano14161362)
Supplement: Supplementary file 1 [file nanomaterials-14-01362-s001.zip]

Archive with 1 entries (1 files):
- nanomaterials-3163694-supplementary.pdf
